# Supplementary material for: The rates of adult neurogenesis and oligodendrogenesis are linked to cell cycle regulation through p27-dependent gene repression of SOX2
Source: Cell Mol Life Sci. 2023 Jan 11;80(1):36. doi: 10.1007/s00018-022-04676-6 (PMC9832098; doi:10.1007/s00018-022-04676-6)
Supplement: Supplementary file 1 — Supplementary file1 (XLSX 42 KB) [file 18_2022_4676_MOESM1_ESM.xlsx]

## Sheet: Table S1
Table S1. LISA results for the comparison of Closed_DOWN vs Closed_UP genes in WT cells.
TFs	pvalue Closed_UP	pvalue Closed_DOWN
E2F3	0.00632	5.34e-30
ASCL1	1.07e-20	5.1e-27
SMAD3	1.12e-07	5.04e-26
KDM6B	4.03e-05	1.36e-25
MYC	2.48e-05	1.46e-23
OLIG2	1.39e-11	1.66e-23
KLF3	0.154	2.09e-23
SMARCA4	8.15e-14	3.59e-23
MYOD1	7.07e-08	1.14e-22
TBX3	1.17e-05	1.84e-22
TBP	0.212	2.13e-22
FEZF2	6.78e-09	3.97e-21
KMT2B	1.14e-07	5.29e-21
NEUROD2	2.51e-17	6.48e-21
STAT5A	6.92e-06	7.95e-21
MYOG	0.00599	1.12e-20
RUNX2	0.166	2.52e-20
CEBPB	6.9e-05	3.03e-20
NR6A1	0.728	5.28e-20
GTF2B	0.21	7.2e-20
RELA	0.0452	9.22e-20
ERG	0.228	5.34e-19
SPI1	7.02e-07	5.42e-19
SUZ12	1.56e-19	6.64e-19
ZBTB17	0.00778	6.91e-19
CREBBP	0.000364	7.05e-19
NR3C1	6.2e-08	8.31e-19
SOX2	3.71e-07	1.55e-18
RNF2	7.2e-13	1.92e-18
PRDM14	5.65e-06	3.18e-18
FLI1	0.0846	4.71e-18
WT1	0.000396	7.47e-18
GATA4	0.00225	7.76e-18
RUNX1	0.00117	7.86e-18
FOXA2	2.78e-06	9.58e-18
EZH2	4.75e-14	1.33e-17
JUN	3.18e-05	1.41e-17
KDM2B	1.16e-08	2.1e-17
MXI1	0.985	2.16e-17
KLF5	0.000648	2.71e-17
SOX9	0.0164	4.1e-17
JUNB	7.88e-09	1.67e-16
KLF4	0.000135	1.67e-16
CEBPA	8.88e-06	3.58e-16
FOSL2	8.47e-05	7.96e-16
MED1	0.000408	1.1e-15
NRF1	3.49e-06	1.16e-15
TCF12	8.43e-10	1.25e-15
GATA2	4.13e-05	1.28e-15
HEY1	2.09e-08	1.73e-15
POU5F1	7.14e-09	2.28e-15
CTCF	7.81e-07	2.98e-15
RBFOX2	1.81e-07	4.72e-15
NELFB	0.989	5.61e-15
KMT2C	0.126	6.66e-15
RXRA	9.3e-07	6.66e-15
TBX5	0.00673	1.17e-14
MEIS1	0.000849	1.51e-14
PR	0.45	1.51e-14
SIX4	2.99e-05	1.51e-14
T	8.91e-06	1.81e-14
NCOA2	0.0051	2.32e-14
TET1	1.07e-12	3.63e-14
LMO2	0.708	4.06e-14
YAP1	0.000153	4.08e-14
BRD4	0.151	5.71e-14
H2AZ	1.59e-09	5.95e-14
STAT3	0.0165	6.34e-14
E2F4	0.996	6.43e-14
EGR2	0.166	7.39e-14
TAF7L	0.771	7.96e-14
PBX1	0.0207	9.13e-14
PPARG	0.00162	1.09e-13
MSX1	0.0085	1.11e-13
IKZF1	0.152	1.35e-13
CHRM2	4.13e-09	1.82e-13
HELLS	0.0524	1.9e-13
TGIF1	0.000523	2.02e-13
BATF	0.0388	2.07e-13
TAF3	0.148	2.07e-13
UTF1	1.17e-06	2.43e-13
C17orf96	1.89e-07	3.29e-13
EBF1	0.00296	4.24e-13
IRF4	0.0077	4.76e-13
NR1D2	0.0243	6.14e-13
HRAS	0.0715	6.25e-13
ZIC1/2	0.00266	6.29e-13
ESR1	0.00101	7.59e-13
OTX2	2.97e-09	8.08e-13
CREB1	0.109	9.67e-13
SMARCA5	0.169	1.1e-12
LHX3	7.52e-18	1.4e-12
KDM1A	0.00254	1.45e-12
GRHL3	0.0633	1.63e-12
SMAD4	0.992	1.77e-12
ESRRB	0.0451	1.84e-12
TP53	0.0857	1.91e-12
5HMC	4.07e-10	1.98e-12
PAX6	0.00122	2.35e-12
SIRT1	0.00116	2.38e-12
KDM4C	1.62e-05	2.6e-12
GFI1	0.00192	2.88e-12
RBBP5	0.00705	2.92e-12
HNF1B	0.874	3.53e-12
JARID2	8.26e-08	3.71e-12
MEF2A	6.7e-13	3.89e-12
HDAC2	0.00534	4.4e-12
RAG2	0.155	5.73e-12
MTA2	0.89	7.27e-12
SMAD2/3	2.52e-06	8.04e-12
MEN1	5.63e-06	1.06e-11
JUND	0.197	1.12e-11
NR4A1	0.00166	1.17e-11
MBD3	0.00156	1.4e-11
FGFR1	0.0563	2.28e-11
STAT1	0.12	2.28e-11
HOXB4	0.697	2.3e-11
MAF	0.288	2.6e-11
ERF	0.982	2.64e-11
NIPBL	0.794	3.04e-11
POLR2B	0.138	3.54e-11
HDAC1	0.0563	3.68e-11
VDR	0.000482	3.74e-11
SRC	0.63	3.95e-11
NOTCH1	3e-08	4.41e-11
KLF15	2.45e-08	4.49e-11
THRB	0.155	5.94e-11
REPIN1	0.939	6.73e-11
NR0B1	0.00285	6.78e-11
MECP2	0.0133	8.77e-11
TFCP2	0.0217	1.1e-10
SMC3	0.000106	1.21e-10
IRF8	0.0381	1.24e-10
NANOG	1.68e-07	1.26e-10
TBX21	0.16	1.74e-10
PTF1A	0.000888	1.92e-10
TCF7L1	5.42e-06	1.98e-10
MEF2D	0.179	2.02e-10
TAL1	0.0552	2.19e-10
ZFP57	2.42e-09	2.42e-10
HDAC3	0.103	2.52e-10
NKX2-5	0.101	2.78e-10
DPPA2	8.77e-08	2.92e-10
FOS	2.27e-07	3.04e-10
MEF2C	1.43e-15	3.43e-10
MZF1	0.0443	4.04e-10
ZIC2	0.00616	4.52e-10
TFAP2C	4.78e-10	4.96e-10
NELFA	0.491	8.57e-10
KDM2A	0.0296	9.02e-10
RBPJL	0.321	1.13e-09
SRF	0.178	1.16e-09
RAD23B	0.0106	1.2e-09
FOXA1	0.119	1.22e-09
STAT4	0.841	1.38e-09
NR1D1	0.0543	1.57e-09
SP1	0.755	1.74e-09
RFX1	0.0479	2.02e-09
STAT5B	0.00981	2.06e-09
SUPT5H	0.955	2.6e-09
STAT6	0.217	2.69e-09
ETS1	0.422	2.73e-09
AR	0.00222	2.84e-09
TGIF2	0.317	4.32e-09
ATF2	0.335	6.03e-09
ARID3A	0.0439	6.39e-09
GATA6	0.000557	7.54e-09
SUMO2	0.996	8.84e-09
BHLHE40	0.932	9.62e-09
NELFE	0.999	1.01e-08
SMC1A	0.000696	1.17e-08
CHD4	0.123	1.2e-08
FOXP3	0.0865	1.21e-08
SETDB1	0.1	1.22e-08
FOXL2	0.00012	1.48e-08
ZMIZ1	0.234	1.51e-08
TCF7	0.0845	1.68e-08
ETV6	0.507	2.35e-08
PAXIP1	0.0288	2.66e-08
POU3F2	7.19e-08	3.99e-08
RAG1	0.0948	5.37e-08
DPY30	0.0768	5.41e-08
NCOR1	0.0254	7.74e-08
RARA	0.18	8.55e-08
SOX10	0.769	9.42e-08
DICER1	0.0381	9.6e-08
SIX2	0.489	1.04e-07
BACH2	0.98	1.05e-07
ATRX	0.15	1.1e-07
BATF3	0.393	1.19e-07
POU2F1	1	1.21e-07
HCFC1	0.999	1.23e-07
STAT5	0.13	1.29e-07
NFIB	0.292	1.41e-07
CHD8	0.191	1.49e-07
MED12	0.0249	1.57e-07
HNF4A	0.111	1.73e-07
DMRT1	0.000502	1.98e-07
RAD21	0.000358	1.99e-07
RORC	0.156	2.44e-07
SOX3	1.17e-11	2.49e-07
PAX5	0.227	2.51e-07
YY1	0.169	2.57e-07
MAX	0.977	3.16e-07
E2F1	0.383	3.3e-07
RXRG	0.00507	3.43e-07
ZNF384	0.21	3.97e-07
IRF1	0.169	4.07e-07
RFX3	0.0636	5.1e-07
PHC1	0.121	7.07e-07
ISL1	6.4e-13	7.21e-07
HOXC9	1e-22	7.25e-07
TEAD2	0.0786	8.26e-07
MAFK	0.15	9.09e-07
TRIM33	0.374	1.03e-06
PPARA	0.0649	1.11e-06
BCL6	0.036	1.27e-06
IRF3	0.965	1.35e-06
GRIP1	0.946	1.42e-06
MLLT3	0.154	1.42e-06
NCOR2	0.303	1.42e-06
CHD2	1	1.45e-06
CEBPG	0.0261	1.92e-06
Input	0.000702	2.05e-06
SIN3A	0.186	2.07e-06
CTNNB1	0.000126	2.09e-06
ARNTL	0.0585	2.19e-06
KLF1	0.123	2.83e-06
MYCN	1	2.83e-06
FOSB	2.6e-06	2.85e-06
GATA1	0.118	2.9e-06
GFI1B	0.838	3.71e-06
CDK9	0.173	3.86e-06
SIRT6	0.163	3.86e-06
ATF4	0.0842	4.3e-06
CDX2	3.91e-11	5.9e-06
RORA	0.8	6.88e-06
TFE3	0.405	6.91e-06
KDM6A	0.173	7.03e-06
PHF19	0.000128	7.23e-06
NR1H2	0.118	7.86e-06
NCAPD3	0.99	7.87e-06
TCF4	0.0271	7.88e-06
MAZ	0.996	8.64e-06
PRDM16	0.292	1.02e-05
RCOR1	0.297	1.02e-05
NEUROD1	0.0499	1.07e-05
POU3F1	0.000356	1.23e-05
RBPJ	0.124	1.24e-05
ONECUT1	0.0226	1.31e-05
TDG	7.83e-07	1.53e-05
CBX7	1.54e-07	1.9e-05
SPNS1	0.159	1.93e-05
ZKSCAN1	0.995	2.13e-05
ELK4	0.0696	2.52e-05
KAT5	1	2.81e-05
NFIL3	0.00824	2.9e-05
KCR	0.987	3.16e-05
ESRRA	0.971	3.22e-05
TLE	0.0658	3.27e-05
CLOCK	0.0384	3.3e-05
MITF	1	3.46e-05
MCRS1	0.996	3.64e-05
HSF1	0.193	3.72e-05
INSM1	0.0523	3.78e-05
UBTF	0.194	3.92e-05
GATA3	0.143	4.13e-05
NFATC1	0.00866	4.15e-05
H3S28ph	0.0782	4.63e-05
MTF2	7.86e-09	5.59e-05
POLR3D	0.167	6.17e-05
CDK7	1	6.3e-05
NR5A2	0.246	7.27e-05
ETV2	0.194	7.35e-05
NKX3-1	0.0755	7.73e-05
DDIT3	0.151	8.54e-05
LYL1	0.916	8.63e-05
FOXD3	0.106	9.41e-05
TFAP2A	0.212	0.000111
STAG2	0.0032	0.000113
PAX7	1.72e-07	0.000122
CBX3	0.798	0.000132
ELF1	1	0.000153
NUCKS1	0.986	0.000158
SOX6	0.358	0.000163
THRA	0.349	0.000173
IKZF3	0.76	0.000175
NPAS4	9.21e-06	0.000192
GPS2	0.797	0.000197
H2AFX	0.00295	0.000217
NKX2-1	0.941	0.000237
MAPK8	0.75	0.000242
ASCL2	0.166	0.000259
DMRTB1	0.998	0.000297
KAT8	0.526	0.00031
SMAD1	0.119	0.000322
TEC	0.193	0.000354
EP400	0.174	0.000357
HOXA9	0.358	0.000364
RPA	0.000169	0.000383
MYBL1	0.964	0.000396
SRSF1	0.0381	0.000398
NBN	0.137	0.000406
BMI1	0.00375	0.000418
CBFB	0.112	0.000465
KDM5B	0.104	0.000468
RUNX3	0.161	0.00049
DNMT3L	0.196	0.000512
USF2	0.987	0.000529
PRDM1	0.301	0.00053
ELF5	0.24	0.000541
HSF2	0.192	0.000567
SOX17	6.97e-06	0.000577
ING1	0.593	0.000601
GRHL2	0.151	0.000612
DNMT3B	0.164	0.000644
SMAD1/5	0.00296	0.000649
PITX1	7.62e-05	0.000651
NCOA3	0.00619	0.000678
RYBP	0.178	0.000685
LHX2	0.000732	0.000688
GTF2E2	0.998	0.000717
SRSF2	0.202	0.000722
EGR1	0.158	0.000749
EHF	0.482	0.000873
NFATC2	0.181	0.000877
CBX8	1	0.000936
DMC1	4.58e-05	0.00106
MKL2	0.641	0.00107
KAT2B	0.171	0.00108
SIN3B	0.267	0.0011
CDK8	0.609	0.00112
RAD51	0.15	0.00112
DNMT3A	0.102	0.00116
GLI3	0.217	0.00117
PPARGC1A	0.343	0.00118
BIRA	0.157	0.00122
USF1	0.344	0.00124
CRY1	0.0551	0.00126
MBD1	0.0484	0.00128
PHF20	0.165	0.00128
ATF3	0.109	0.00131
MYB	0.0159	0.00133
SREBF1	0.0377	0.00133
SUV39H2	0.131	0.00141
BCL3	0.502	0.00145
SMARCC2	4.39e-05	0.00145
PARP1	0.17	0.00149
ZIC3	0.0805	0.00149
ASH1L	0.1	0.00157
DDX5	0.229	0.00159
ETS2	0.164	0.0016
CBX5	0.145	0.00161
NR2F2	0.954	0.00162
SCML2	0.00861	0.00164
PER2	0.137	0.00176
TMPRSS4	0.0753	0.00181
NCOA1	0.196	0.00185
REL	0.177	0.00186
HOPX	0.165	0.00198
SUV39H1	0.0916	0.00199
CTCFL	0.0436	0.00204
ELK1	0.156	0.00206
BRD3	0.188	0.00208
BAZ1A	0.143	0.00211
ARID1A	0.134	0.00212
SLC5A5	0.237	0.00214
SUMO1	0.417	0.00217
NPAS2	0.0241	0.0022
ATOH1	0.000444	0.00223
BRCA1	0.126	0.00223
PER1	0.0338	0.00226
NLRC5	0.229	0.00228
TBX20	0.549	0.00231
ACTB	0.131	0.00234
GSK3B	0.138	0.00234
SOX11	0.132	0.00235
Ubiquitin	0.106	0.00236
SUPT6H	0.936	0.00238
RAP1A	0.947	0.00239
H3F3B	0.104	0.0024
EED	0.132	0.00244
TWIST1	0.0852	0.00248
ZFP42	0.242	0.00255
SMC5	0.0632	0.00256
MED23	0.19	0.00257
MKL1	0.196	0.00262
PSMB1	0.234	0.00262
MBD4	0.202	0.00263
BCL11A	0.171	0.00265
RB1	0.19	0.00266
RELB	0.117	0.00267
TAF1	0.2	0.00267
LBR	0.114	0.00269
FAIRE	0.25	0.0027
NLRP3	0.255	0.0027
TET3	0.178	0.00272
AEBP2	0.181	0.00274
CHD1	0.217	0.00275
BRDU	0.154	0.00276
FOXO3	0.000295	0.00276
HMGA2	0.217	0.00276
AHR	0.306	0.00277
TNNI2	0.13	0.00281
TRIM28	0.13	0.00281
BAZ1B	0.145	0.00282
GM6871	0.242	0.00282
FOXO1	0.177	0.00284
REST	0.0415	0.00284
CLK1	0.144	0.00285
HIST1H1D	0.194	0.00286
ATF7	0.112	0.00288
HIRA	0.143	0.00292
BRD2	0.0697	0.00294
HNRNPL	0.0184	0.00294
OGT	0.227	0.00302
MBD2	0.186	0.00303
WDR5	0.126	0.00303
RFX6	1.39e-05	0.00304
H3Pan	0.229	0.00305
HAND1	0.229	0.00305
IRF7	0.229	0.00305
KDM4A	0.163	0.00305
KDM4D	0.229	0.00305
KDM5A	0.229	0.00305
ZNF335	0.229	0.00305
BARX1	0.228	0.00306
CUX2	0.0628	0.00306
EOMES	0.293	0.00308
MAFF	0.189	0.00308
TRIM63	0.241	0.00308
KMT2A	0.123	0.00311
POLR3A	0.313	0.00326
STAG1	0.00219	0.00329
HEY2	0.211	0.00335
NFIC	0.127	0.00337
PWP1	0.144	0.00344
EZH1	0.165	0.00345
DZIP3	0.464	0.00359
NFYA	0.855	0.00363
AICDA	0.206	0.00368
DAXX	0.126	0.00375
CRX	0.615	0.00379
KDM5C	0.74	0.00382
USP16	0.145	0.00386
SFMBT1	0.166	0.0039
NUP98Â–PHF23	0.577	0.00406
HIF1A	0.227	0.00409
STAT2	0.236	0.00431
MYO1C	0.189	0.00435
SMCHD1	0.676	0.00463
RARG	0.0731	0.00466
SATB1	1	0.00469
SOX4	1	0.00475
POLR3GL	0.511	0.00477
RFX5	0.26	0.00478
CRY2	0.128	0.00503
BRWD1	0.307	0.00522
LDB1	0.0972	0.00522
PRDM5	0.261	0.00529
TEAD4	0.282	0.00529
SATB2	0.0132	0.0053
E4F1	0.712	0.00533
NFE2	0.0989	0.0054
GTF2F1	0.215	0.00543
POU3F3	0.00103	0.00552
AFF3	0.325	0.00566
KANSL3	0.991	0.00588
TOP2B	0.217	0.00622
POLR3G	0.456	0.00656
CHD7	0.0024	0.00681
ELK3	0.288	0.00716
AURKB	0.97	0.00727
AFF4	0.194	0.00749
CSTF3	0.999	0.00797
JMJD6	0.996	0.00803
LUZP1	0.109	0.00809
NFYB	1	0.00819
ELL2	0.401	0.00842
TAF9B	0.0795	0.00854
EHMT2	0.0534	0.00922
ASH2L	0.977	0.0095
CTR9	0.996	0.00976
PKNOX1	0.998	0.0101
NKX3-2	0.0624	0.0102
MTOR	0.891	0.0118
MAFA	0.0587	0.0124
KDM3A	0.946	0.0125
PAX3	0.0856	0.0133
KDM4B	0.964	0.0134
SS18	0.7	0.0137
PRDM4	0.291	0.014
GTF2A1	0.999	0.0151
PRDM9	0.377	0.0155
PHOX2A	0.185	0.0176
TOP2A	0.267	0.0176
ELL3	0.0809	0.0188
NFYC	1	0.0199
ERCC3	0.699	0.0216
TNFSF11	1	0.0224
SPIB	0.629	0.0229
OVOL2	0.984	0.0239
NKX6-1	0.812	0.0253
RUVBL1	0.374	0.0263
CAPG	0.979	0.0337
H1F0	0.875	0.035
FOXK1	1	0.0373
CBX2	0.173	0.0475
PKNOX1 | PKNOX2	0.999	0.0499
MSL1	0.989	0.05
ZFPM1	0.999	0.0504
TET2	0.0648	0.0598
ATF7IP	0.995	0.0613
PDX1	3.98e-05	0.0704
TBX19	1	0.0714
SMAD2	0.606	0.0719
CXXC1	0.798	0.0796
ZNF322A	0.864	0.083
NFE2L2	1	0.0892
GLI1	0.345	0.0981
ZC3H11A	0.993	0.101
NR0B2	1	0.112
ELL	0.953	0.154
ZFX	1	0.177
RFX2	0.0117	0.186
MYF5	1	0.214
ZNF143	0.999	0.214
IKZF2	1	0.22
MSL2	0.999	0.256
PARP14	1	0.266
AUTS2	1	0.352
INO80	0.998	0.523
NSL1	1	0.869
THAP11	1	0.919
HEXIM1	0.974	0.947
GABPA	1	0.991

## Sheet: Table S2
Table S2. LISA results for the comparison of Closed (UP+DOWN) in WT vs Closed (UP+DOWN) genes in p27KO cells.
Highlighted in green are TFs with low p-values in both lists simultaneously.
TF	pvalue WT	pvalue p27KO
ASCL1	3.93e-23	3.12e-32
OLIG2	6.15e-16	9.91e-25
SOX2	2.48e-11	3.76e-22
SMAD3	2.69e-16	4.06e-18
STAT5A	3.3e-09	6.14e-18
KDM6B	2.23e-12	6.53e-18
MED1	1.57e-08	2.82e-17
CEBPB	4.64e-12	4.16e-17
NEUROD2	1.99e-19	1.39e-16
NR3C1	8.49e-14	7.29e-16
JUNB	4.7e-13	9.69e-16
SMARCA4	4.16e-14	1.86e-15
KLF5	2.19e-11	1.93e-15
POU3F1	0.00141	2.86e-15
MYOG	5.29e-11	5.77e-15
JUN	1.33e-10	8.99e-15
YAP1	5.23e-10	1.07e-14
MYC	1.86e-13	1.4e-14
FOSL2	1.88e-10	1.74e-14
MYOD1	9.37e-12	2.43e-14
NR6A1	1.75e-08	3.93e-14
KMT2B	2.98e-08	1.36e-13
TBX3	4.42e-14	2.48e-13
MEIS1	9.77e-08	2.56e-13
SUZ12	7.47e-17	3.75e-13
CEBPA	1.26e-09	6.47e-13
JUND	7.52e-08	7.03e-13
TET1	1.86e-15	1.91e-12
RUNX1	1.43e-08	2.04e-12
SPI1	3.93e-09	3.73e-12
PBX1	5.12e-08	3.94e-12
RUNX2	3.81e-11	7.47e-12
RNF2	4.08e-14	1.06e-11
ESR1	1.24e-08	1.3e-11
GATA2	2.05e-08	1.78e-11
5HMC	6.06e-13	1.83e-11
FOXA2	3.02e-09	2e-11
PTF1A	2.15e-05	2.16e-11
RELA	1.92e-08	2.84e-11
MEF2A	1.24e-10	7.22e-11
MSX1	1.69e-06	7.5e-11
EZH2	1.69e-13	1.15e-10
TCF12	1.32e-09	1.54e-10
FEZF2	5.35e-12	1.57e-10
KLF15	4.47e-11	2.91e-10
PPARG	4.45e-10	3.62e-10
CREBBP	1.21e-07	3.69e-10
VDR	1.88e-08	5.16e-10
WT1	3.96e-11	7.42e-10
EBF1	1.45e-06	8.11e-10
HEY1	3.96e-08	1.48e-09
MEF2C	1.03e-10	1.49e-09
RXRA	1.52e-11	1.54e-09
PR	1.43e-06	1.63e-09
PRDM14	5.44e-11	2.27e-09
JARID2	1.54e-06	2.45e-09
NR0B1	1.11e-05	3.65e-09
ERG	4.94e-07	3.85e-09
PAXIP1	0.000673	4.05e-09
KLF3	7.79e-07	5.03e-09
STAT5	0.000438	5.15e-09
MKL2	0.00464	5.39e-09
SOX9	9.48e-09	5.45e-09
PAX6	4.42e-07	8.2e-09
MECP2	2.62e-06	9.01e-09
MEF2D	0.00139	1.37e-08
ESRRB	2.08e-06	1.75e-08
ATF2	0.00099	3.29e-08
POU3F2	3.95e-10	3.63e-08
SOX3	6.14e-06	8.04e-08
STAT3	0.00067	1.07e-07
SMAD2/3	4.92e-07	1.17e-07
RBFOX2	4.6e-08	1.18e-07
TFAP2C	2.33e-06	1.22e-07
AR	3.1e-08	1.24e-07
CHRM2	3.66e-07	1.99e-07
LHX3	1.88e-13	2.28e-07
HSF1	0.00477	2.46e-07
ATOH1	0.00312	2.66e-07
FLI1	1.03e-06	4.09e-07
SRF	0.00445	4.25e-07
POU3F3	0.00632	4.5e-07
ATF4	0.000286	6.88e-07
ZBTB17	4.41e-09	7.86e-07
NANOG	2.84e-06	8.28e-07
E2F3	5.06e-10	9.17e-07
TWIST1	0.00454	1.04e-06
DICER1	6.3e-05	1.05e-06
T	1.88e-06	1.1e-06
TP53	1.75e-06	1.18e-06
SMC1A	0.000165	1.21e-06
FOS	4.04e-08	1.51e-06
MTF2	4.41e-05	1.75e-06
GATA3	0.00778	1.97e-06
CBX7	1.92e-05	1.99e-06
STAT5B	0.000594	2.15e-06
SMC3	6.29e-06	2.71e-06
TCF7L1	0.000441	3.13e-06
POU5F1	1.09e-12	3.57e-06
ZFP57	2.76e-06	3.83e-06
KDM2B	1.77e-10	4.02e-06
FOXL2	2.96e-08	4.64e-06
HDAC2	0.00184	4.81e-06
H2AZ	4.27e-10	5.25e-06
SIRT1	0.00505	5.37e-06
CTNNB1	0.00112	5.47e-06
RAD21	0.00017	5.77e-06
SIX2	0.00287	6.03e-06
NR1D2	0.000218	6.22e-06
SRSF1	0.00507	7.37e-06
CTCFL	0.00881	7.4e-06
C17orf96	9.39e-05	7.6e-06
NRF1	8.64e-09	7.99e-06
FOXO3	0.000822	8.37e-06
EED	0.00949	9.12e-06
NR1H2	0.0288	9.23e-06
OTX2	9.95e-09	9.24e-06
FOXA1	0.0034	9.68e-06
NFIB	0.000751	9.92e-06
IRF4	2.19e-05	1.02e-05
MXI1	7.68e-05	1.28e-05
MBD3	2.43e-06	1.37e-05
GTF2B	1.38e-06	1.54e-05
YY1	0.0309	2.14e-05
DDIT3	0.00591	2.31e-05
KDM1A	7.34e-07	2.34e-05
PPARA	0.00107	2.7e-05
ZIC2	3.39e-06	2.89e-05
ETV6	0.00129	2.97e-05
IRF8	9.25e-06	3.1e-05
DMRT1	5.41e-06	3.25e-05
RPA	0.00459	3.5e-05
NCOR1	7.1e-05	3.55e-05
HDAC3	4.55e-05	4.62e-05
NFATC1	7.22e-05	5.14e-05
FOSB	0.000238	5.71e-05
ATF3	0.00338	5.76e-05
HOXC9	1.46e-12	6.01e-05
THRB	3.47e-05	6.04e-05
THRA	0.00491	6.46e-05
RXRG	0.000677	6.47e-05
CEBPG	0.000228	6.98e-05
GFI1	4.46e-05	7.38e-05
BMI1	0.00323	7.53e-05
NKX2-1	0.0405	8.04e-05
TRIM33	0.0122	8.16e-05
STAT6	0.016	8.38e-05
BRD4	5e-06	9.17e-05
TAL1	0.00102	9.33e-05
LHX2	0.00162	9.66e-05
PAX5	0.0316	9.79e-05
TBP	2.97e-07	0.000103
ERF	0.0564	0.000104
ISL1	3.77e-10	0.000123
Input	0.00214	0.000127
H2AFX	0.00667	0.000128
HNF1B	4.03e-05	0.000142
GATA4	1e-07	0.000175
EZH1	0.0416	0.000236
CLOCK	0.0266	0.000236
STAT1	0.000695	0.000237
TBX5	8.88e-06	0.000244
EGR1	0.0201	0.00025
DPPA2	2.96e-09	0.000255
TRIM28	0.0319	0.000282
HIST1H1D	0.0278	0.000284
UTF1	5.59e-08	0.000315
LMO2	0.00525	0.000316
PRDM16	0.000798	0.000316
MBD2	0.000866	0.000335
NCOR2	0.0447	0.000339
KLF4	2.29e-08	0.000344
SMAD1/5	0.000432	0.000347
ACTB	0.00164	0.000365
SMARCC2	4.37e-05	0.000382
TFCP2	6.88e-05	0.00039
BRD3	0.0232	0.000403
BATF	6.25e-06	0.000415
PAX7	9.1e-06	0.000426
HDAC1	0.00493	0.000497
CTCF	5e-07	0.000508
RBPJL	0.00131	0.000514
NCOA3	0.046	0.000541
ARID1A	0.0137	0.000561
PITX1	0.000446	0.000573
NELFB	0.000247	0.000627
CREB1	0.00699	0.000643
SOX6	0.014	0.000644
NR1D1	1.5e-06	0.00065
HNF4A	0.000247	0.000692
KDM5B	0.0125	0.000697
RORC	0.00898	0.00071
RB1	0.023	0.000728
TAF7L	1.46e-05	0.000812
SUV39H1	0.00107	0.000823
HMGA2	0.0349	0.000827
RUNX3	0.0201	0.000832
BCL6	9.91e-05	0.000832
RBPJ	0.00446	0.000833
TEAD2	0.000569	0.000854
NOTCH1	0.00029	0.000884
MEN1	8.6e-05	0.000894
ATRX	0.0211	0.000895
SOX11	0.0194	0.0009
ETV2	0.00593	0.001
RFX6	3.4e-05	0.00101
TGIF1	4.94e-07	0.00101
RFX1	0.0067	0.00117
GATA6	7.66e-05	0.00117
EGR2	0.00381	0.00128
MKL1	0.0226	0.00129
PHF19	0.00635	0.00141
MAF	0.000205	0.00141
TFAP2A	0.00234	0.0015
RELB	0.0017	0.00155
ASCL2	0.00548	0.00156
MED23	0.0114	0.00157
SRSF2	0.0114	0.00158
NPAS4	0.00401	0.00158
WDR5	0.0136	0.00159
KDM4C	0.000673	0.0016
MED12	0.0125	0.00166
IRF1	0.0077	0.00168
NFIC	0.0411	0.00169
NKX2-5	3e-07	0.00177
IKZF1	0.00197	0.00178
CHD4	0.000283	0.00188
RAG1	0.009	0.00191
GSK3B	0.00165	0.00191
SUMO2	0.00573	0.00197
FOXD3	0.0176	0.0021
POLR2B	0.000271	0.00219
TAF1	0.019	0.00228
KMT2C	0.0012	0.00229
TNNI2	0.038	0.0023
CDX2	3.68e-07	0.00245
POLR3A	0.0462	0.00263
SUMO1	0.021	0.00305
GRHL3	0.00106	0.00315
SETDB1	0.0038	0.00363
SCML2	0.0181	0.00368
USP16	0.0165	0.0037
PWP1	0.00416	0.0037
HNRNPL	7.81e-05	0.0037
NKX3-2	0.00764	0.00395
SMAD4	0.0109	0.00409
HRAS	1.29e-06	0.0041
RAG2	0.0179	0.00412
GRHL2	0.0104	0.00413
TAF3	0.00014	0.0044
Ubiquitin	0.0339	0.00473
RAD23B	0.000124	0.00514
HELLS	4.72e-05	0.00528
AEBP2	0.0501	0.00547
BAZ1A	0.00677	0.00562
RARA	0.00033	0.0057
NELFA	0.00911	0.00578
BARX1	0.0386	0.00593
RAD51	0.00256	0.0063
BATF3	0.0183	0.00635
GRIP1	0.0755	0.00641
BRD2	0.0173	0.00652
SMARCA5	0.000377	0.0066
TGIF2	0.00591	0.00662
NR5A2	0.00439	0.00681
ZIC3	0.00235	0.00745
LYL1	0.018	0.00775
STAG2	0.000653	0.00775
SMAD1	0.0159	0.00779
NR4A1	1.03e-05	0.00806
IKZF3	0.00961	0.00934
H3S28ph	0.0217	0.00974
H3F3B	0.0199	0.00985
FOXP3	0.0186	0.00986
LBR	0.0327	0.0104
OGT	0.0418	0.0106
ARID3A	0.00283	0.0106
KAT2B	0.0246	0.0108
BAZ1B	0.0137	0.0108
ELK4	6.54e-05	0.0108
ZFP42	0.044	0.0111
SP1	0.025	0.0111
NCOA2	2.78e-06	0.0111
LDB1	0.00515	0.0113
E2F1	0.0333	0.0114
TOP2A	0.0585	0.012
TDG	9.05e-06	0.0127
SIX4	2.43e-09	0.0132
PHF20	0.0248	0.0136
ATF7	0.0177	0.0137
H1F0	0.008	0.014
TCF7	0.0203	0.0142
ESRRA	0.0783	0.0143
KMT2A	0.0035	0.0143
MTA2	0.0085	0.0167
PRDM4	0.0665	0.0172
CUX2	0.00929	0.0173
CBX5	0.0181	0.0177
BRCA1	0.0238	0.0195
SMC5	0.00691	0.0196
HSF2	0.0416	0.021
ELL3	0.149	0.0213
NFYA	0.0363	0.0214
TEC	0.0234	0.0216
POLR3D	0.0327	0.0219
ETS1	0.0104	0.0222
GATA1	0.00436	0.0222
NFE2	0.0377	0.0237
POLR3GL	0.0813	0.0238
PPARGC1A	0.0138	0.0238
AHR	0.0303	0.0243
LUZP1	0.0545	0.0248
PRDM1	0.0463	0.0253
MBD1	0.0254	0.0257
SOX10	0.0266	0.0261
BIRA	0.0251	0.0266
REST	0.00698	0.0268
ETS2	0.0377	0.0281
DNMT3A	0.0283	0.0283
IRF3	0.148	0.0285
PARP1	0.00676	0.0286
CHD8	0.0255	0.0288
STAT2	0.016	0.0288
AFF3	0.0542	0.0291
E4F1	0.0329	0.0329
TMPRSS4	0.0199	0.0334
BHLHE40	0.000636	0.0335
EP400	0.0234	0.0338
CDK9	0.00862	0.0339
ARNTL	0.0131	0.0343
CRY2	0.0357	0.0348
GM6871	0.0467	0.0349
SPNS1	0.0219	0.035
ZFPM1	0.0689	0.0356
NFIL3	0.000328	0.036
MLLT3	0.0119	0.0367
FOXO1	0.0116	0.0372
HIF1A	0.0252	0.0377
POLR3G	0.101	0.0381
E2F4	0.0153	0.0382
MYB	0.0019	0.0386
TLE	0.0128	0.0387
RAP1A	0.0372	0.0405
BRWD1	0.0352	0.0407
NLRC5	0.0487	0.0429
SUV39H2	0.0314	0.045
KDM4A	0.033	0.0457
PHOX2A	0.0637	0.0459
DMC1	0.00135	0.0465
TET3	0.0402	0.0473
ZNF384	0.0046	0.0475
MAFK	0.000709	0.0508
RORA	0.00499	0.051
NEUROD1	0.00138	0.0512
HOXB4	0.00937	0.0521
FAIRE	0.0267	0.0573
ASH1L	0.0236	0.0577
ELK1	0.0289	0.0578
HOPX	0.0386	0.059
NKX3-1	0.0387	0.0606
TCF4	0.0101	0.0612
CRY1	0.0191	0.0641
PDX1	0.00971	0.0642
EOMES	0.0464	0.0677
NLRP3	0.0467	0.0715
H3Pan	0.0395	0.0716
HAND1	0.0395	0.0716
IRF7	0.0395	0.0716
KDM5A	0.0395	0.0716
KDM4D	0.0348	0.0716
DDX5	0.0114	0.0716
ZNF335	0.0112	0.0716
KDM6A	0.00856	0.0716
SIRT6	0.0393	0.0724
MZF1	0.00135	0.0724
ELF5	0.0737	0.0732
SFMBT1	0.0328	0.0745
HIRA	0.0327	0.0765
DAXX	0.0775	0.0769
CBFB	0.0326	0.0777
FGFR1	0.0001	0.0829
OVOL2	0.0216	0.0843
RARG	0.0345	0.0844
USF1	0.089	0.0858
RFX5	0.0508	0.0859
NBN	0.0243	0.0861
SOX17	0.000582	0.0868
PER2	0.0159	0.0876
NUP98Â–PHF23	0.0731	0.0884
HEY2	0.0381	0.091
NFATC2	0.0516	0.0924
TBX20	0.0465	0.103
CLK1	0.0284	0.107
PRDM5	0.0091	0.11
HOXA9	0.0483	0.111
KLF1	0.00107	0.111
SRC	2.06e-05	0.111
REL	0.0143	0.114
SREBF1	0.0316	0.124
ONECUT1	4.61e-05	0.127
TAF9B	0.139	0.129
ZKSCAN1	0.279	0.135
PER1	0.0323	0.135
SUPT6H	0.246	0.136
UBTF	0.0432	0.145
TBX21	0.0415	0.148
GTF2F1	0.0219	0.148
MYO1C	0.0367	0.149
RYBP	0.0457	0.154
MAFA	0.0419	0.16
SIN3B	0.056	0.162
BACH2	0.144	0.163
BCL11A	0.0411	0.164
USF2	0.136	0.171
EHF	0.274	0.176
GLI3	0.0364	0.18
RFX2	0.00295	0.18
MBD4	0.041	0.186
NPAS2	0.0496	0.191
AFF4	0.0356	0.191
SATB2	0.0345	0.199
EHMT2	0.0158	0.2
ELL2	0.0497	0.202
AICDA	0.0254	0.208
NCOA1	0.00247	0.208
DNMT3B	0.00321	0.211
PHC1	0.00874	0.214
GPS2	0.0418	0.215
PRDM9	0.118	0.218
DMRTB1	0.118	0.223
SLC5A5	0.0491	0.224
MAFF	0.022	0.225
TFE3	0.0543	0.226
SIN3A	0.0236	0.226
PSMB1	0.0311	0.227
AURKB	0.108	0.228
ELK3	0.0515	0.231
STAG1	0.00904	0.233
CHD7	0.000548	0.236
KDM3A	0.115	0.237
TET2	0.0452	0.248
MAPK8	0.00801	0.25
PAX3	0.00142	0.25
DNMT3L	0.000133	0.263
NIPBL	0.00839	0.267
SPIB	0.0387	0.268
MTOR	0.022	0.275
SMCHD1	0.0865	0.277
TEAD4	0.0536	0.28
BRDU	0.0315	0.284
RCOR1	0.00545	0.293
ZMIZ1	0.0399	0.297
BCL3	0.0384	0.31
DZIP3	0.0594	0.311
ING1	0.0331	0.313
CRX	0.00342	0.317
TOP2B	0.0322	0.321
CHD1	0.052	0.328
MITF	0.0793	0.329
GLI1	0.0737	0.331
TRIM63	0.0298	0.333
ERCC3	0.641	0.338
STAT4	0.0589	0.338
SOX4	0.155	0.37
REPIN1	0.0044	0.375
CBX8	0.409	0.386
GTF2A1	0.934	0.401
CBX2	0.0242	0.401
SMAD2	0.0635	0.419
GFI1B	0.046	0.424
NR2F2	0.17	0.425
CBX3	0.0121	0.438
INSM1	0.000965	0.439
RUVBL1	0.0942	0.472
SS18	0.0873	0.483
PARP14	0.647	0.503
FOXK1	0.617	0.509
NR0B2	0.419	0.521
RFX3	0.000782	0.524
CTR9	0.931	0.525
DPY30	0.00692	0.537
ELL	0.272	0.545
MYF5	0.477	0.598
ATF7IP	0.125	0.599
PKNOX1	0.539	0.614
KDM2A	0.0188	0.624
KAT8	0.465	0.643
KDM5C	0.0127	0.665
MYBL1	0.0686	0.684
PKNOX1 | PKNOX2	0.132	0.701
SATB1	0.338	0.705
CAPG	0.501	0.734
CSTF3	0.76	0.764
ZNF143	0.5	0.773
MSL1	0.286	0.773
MSL2	0.499	0.78
GTF2E2	0.23	0.782
KDM4B	0.506	0.798
NCAPD3	0.309	0.835
CHD2	0.449	0.844
RBBP5	0.00131	0.848
NFYC	0.747	0.85
NUCKS1	0.0655	0.85
MCRS1	0.414	0.855
MAZ	0.188	0.857
TNFSF11	0.621	0.86
MAX	0.0443	0.861
ZNF322A	0.0641	0.863
ASH2L	0.361	0.875
TBX19	0.569	0.879
KCR	0.0791	0.881
NKX6-1	0.297	0.886
HEXIM1	0.991	0.901
ELF1	0.667	0.904
CDK8	0.142	0.913
AUTS2	0.986	0.928
NFYB	0.851	0.949
ZIC1/2	8.36e-07	0.952
MYCN	0.43	0.956
IKZF2	0.978	0.968
JMJD6	0.18	0.971
KAT5	0.572	0.982
ZFX	0.38	0.983
INO80	0.935	0.986
GABPA	1	0.987
NFE2L2	0.906	0.987
HCFC1	0.531	0.987
POU2F1	0.457	0.994
CXXC1	0.337	0.994
SUPT5H	0.0427	0.994
ZC3H11A	0.152	0.995
THAP11	0.999	0.996
KANSL3	0.688	0.996
NELFE	0.253	0.996
NSL1	0.985	0.997
CDK7	0.587	0.999
